# Supplementary material for: New Coleoptera records from New Brunswick, Canada: Eucnemidae
Source: Zookeys. 2012 Apr 4;(179):77–91. doi: 10.3897/zookeys.179.2492 (PMC3337054; doi:10.3897/zookeys.179.2492)
Supplement: XML Treatment for Xylophilus cylindriformis [file zookeys.179.2492-treatment1.xml]

<!DOCTYPE tp:taxon-treatment
  PUBLIC "-//TaxonX//DTD Taxonomic Treatment Publishing DTD v0 20100105//EN" "tax-treatment-NSO.dtd">
<tp:taxon-treatment xmlns:tp="http://www.plazi.org/taxpub"><tp:treatment-meta><mixed-citation publication-type="journal"><person-group><name><surname>Webster</surname><given-names>Reginald P.</given-names></name><name><surname>Sweeney</surname><given-names>Jon D.</given-names></name><name><surname>DeMerchant</surname><given-names>Ian</given-names></name></person-group><article-title>New Coleoptera records from New Brunswick, Canada: Eucnemidae</article-title><source>Zookeys</source><day>4</day><month>4</month><year>2012</year><volume>2012</volume><issue>179</issue><fpage>77</fpage><lpage>91</lpage><pub-id pub-id-type="doi">10.3897/zookeys.179.2492</pub-id></mixed-citation></tp:treatment-meta><tp:nomenclature><tp:taxon-name>
                            <tp:taxon-name-part taxon-name-part-type="genus">Xylophilus</tp:taxon-name-part>
                            <tp:taxon-name-part taxon-name-part-type="species">cylindriformis</tp:taxon-name-part>
                        <object-id xmlns:xlink="http://www.w3.org/1999/xlink" xlink:type="simple">http://species-id.net/wiki/Xylophilus_cylindriformis</object-id>
								</tp:taxon-name><tp:taxon-authority>(Horn, 1871)**</tp:taxon-authority><xref ref-type="fig" rid="F1">Map 1</xref></tp:nomenclature><tp:treatment-sec sec-type="Material examined"><title>Material examined.</title><p><bold>New Brunswick, Carleton Co.</bold>, Jackson Falls, “Bell Forest”, <named-content xmlns:xlink="http://www.w3.org/1999/xlink" content-type="dwc:verbatimCoordinates" xlink:type="simple">46.2200°N, 67.7231°W</named-content>, 12–19.VI.2008, 5–12.VII.2008, 12–19.VII.2008, R. P. <!--PageBreak-->Webster, mature hardwood forest, Lindgren funnel traps (7, AFC, RWC); same locality and habitat but 28.VI–7.VII.2009, 7–14.VII.2009, 19–31.VII.2009, R. Webster &amp; M.-A. Giguère, Lindgren funnel traps (6, AFC, RWC).</p><fig id="F1" position="float" orientation="portrait"><label>Map 1.</label><caption><p>Collection localities in New Brunswick, Canada of <italic><tp:taxon-name>Xylophilus cylindriformis</tp:taxon-name></italic>.</p></caption><graphic xmlns:xlink="http://www.w3.org/1999/xlink" xlink:href="ZooKeys-179-077-g001.jpg" position="float" orientation="portrait" xlink:type="simple"/></fig></tp:treatment-sec><tp:treatment-sec sec-type="Collection and habitat data"><title>Collection and habitat data.</title><p><xref ref-type="bibr" rid="B13">Muona (2000)</xref> reported adults from a window trap and Malaise trap, otherwise little is known about the biology of this species. <xref ref-type="bibr" rid="B9">Levesque and Levesque (1993)</xref> collected a specimen in Québec at the boundary between a raspberry (<italic><tp:taxon-name>Rubus idaeus</tp:taxon-name></italic> L.) plantation and a white pine (<italic><tp:taxon-name>Pinus strobus</tp:taxon-name></italic> L.) woodland. Adults from New Brunswick were captured in Lindgren funnel traps deployed in a mature hardwood forest with American beech (<italic><tp:taxon-name>Fagus grandifolia</tp:taxon-name></italic> Ehrh.), sugar maple (<italic><tp:taxon-name>Acer saccharum</tp:taxon-name></italic> Marsh), and ash (<italic><tp:taxon-name>Fraxinu</tp:taxon-name></italic>s sp.). Adults were captured during June and July.</p></tp:treatment-sec><tp:treatment-sec sec-type="Distribution"><title>Distribution in Canada and Alaska.</title><p>BC, ON, QC, <bold>NB</bold> (<xref ref-type="bibr" rid="B3">Bousquet 1991</xref>; <xref ref-type="bibr" rid="B13">Muona 2000</xref>). <xref ref-type="bibr" rid="B13">Muona (2000)</xref> reported this species from California east to Wisconsin and New Hampshire in the United States.</p></tp:treatment-sec><ref-list><ref id="B13"><mixed-citation xmlns:xlink="http://www.w3.org/1999/xlink" xlink:type="simple"><person-group><name name-style="western"><surname>Muona</surname><given-names>J</given-names></name></person-group> (<year>2000</year>)<article-title> Revision of the Nearctic Eucnemidae.</article-title><source>Acta Zoologica Fennica </source><volume>212</volume>: <fpage>1</fpage>-<lpage>106</lpage>.</mixed-citation></ref><ref id="B9"><mixed-citation xmlns:xlink="http://www.w3.org/1999/xlink" xlink:type="simple"><person-group><name name-style="western"><surname>Levesque</surname><given-names>C</given-names></name><name name-style="western"><surname>Levesque</surname><given-names>G-Y</given-names></name></person-group> (<year>1993</year>)<article-title> Abundance and seasonal activity of Elateroidea (Coleoptera) in a raspberry plantation and adjacent sites in southern Quebec, Canada.</article-title><source>The Coleopterists Bulletin </source><volume>47</volume>: <fpage>269</fpage>-<lpage>277</lpage>.</mixed-citation></ref><ref id="B3"><mixed-citation xmlns:xlink="http://www.w3.org/1999/xlink" xlink:type="simple"><person-group><name name-style="western"><surname>Bousquet</surname><given-names>Y</given-names></name></person-group> (<year>1991</year>)<source> Family Eucnemidae: false click beetles. [pp. 186–188] In: Bousquet Y (Ed) Checklist of Beetles of Canada and Alaska. Agriculture Canada, Ottawa, Ontario, Publication 1861/E, 430 pp.</source></mixed-citation></ref></ref-list></tp:taxon-treatment>
