# Supplementary material for: New Coleoptera records from New Brunswick, Canada: Eucnemidae
Source: Zookeys. 2012 Apr 4;(179):77–91. doi: 10.3897/zookeys.179.2492 (PMC3337054; doi:10.3897/zookeys.179.2492)
Supplement: XML Treatment for Hylis terminalis [file zookeys.179.2492-treatment2.xml]

<!DOCTYPE tp:taxon-treatment
  PUBLIC "-//TaxonX//DTD Taxonomic Treatment Publishing DTD v0 20100105//EN" "tax-treatment-NSO.dtd">
<tp:taxon-treatment xmlns:tp="http://www.plazi.org/taxpub"><tp:treatment-meta><mixed-citation publication-type="journal"><person-group><name><surname>Webster</surname><given-names>Reginald P.</given-names></name><name><surname>Sweeney</surname><given-names>Jon D.</given-names></name><name><surname>DeMerchant</surname><given-names>Ian</given-names></name></person-group><article-title>New Coleoptera records from New Brunswick, Canada: Eucnemidae</article-title><source>Zookeys</source><day>4</day><month>4</month><year>2012</year><volume>2012</volume><issue>179</issue><fpage>77</fpage><lpage>91</lpage><pub-id pub-id-type="doi">10.3897/zookeys.179.2492</pub-id></mixed-citation></tp:treatment-meta><tp:nomenclature><tp:taxon-name>
                            <tp:taxon-name-part taxon-name-part-type="genus">Hylis</tp:taxon-name-part>
                            <tp:taxon-name-part taxon-name-part-type="species">terminalis</tp:taxon-name-part>
                        <object-id xmlns:xlink="http://www.w3.org/1999/xlink" xlink:type="simple">http://species-id.net/wiki/Hylis_terminalis</object-id>
								</tp:taxon-name><tp:taxon-authority>(LeConte, 1866)</tp:taxon-authority><xref ref-type="fig" rid="F2">Map 2</xref></tp:nomenclature><tp:treatment-sec sec-type="Material examined"><title>Material examined.</title><p><bold>New Brunswick, Carleton Co.</bold>, Jackson Falls, Bell Forest, <named-content xmlns:xlink="http://www.w3.org/1999/xlink" content-type="dwc:verbatimCoordinates" xlink:type="simple">46.2200°N, 67.7231°W</named-content>, 12–19.VII.2008, R. P. Webster, mature hardwood forest, Lindgren funnel trap (1, AFC); same locality and habitat but 7–12.VIII.2009, R. Webster &amp; M.-A. Giguère, Lindgren funnel trap (1, RWC). <bold>Charlotte Co.</bold>, 10 km NW of New River Beach, <named-content xmlns:xlink="http://www.w3.org/1999/xlink" content-type="dwc:verbatimCoordinates" xlink:type="simple">45.2110°N, 66.6170°W</named-content>, 10–23.VIII.2010, C. Hughes &amp; K. Burgess, old growth eastern white cedar forest, Lindgren funnel trap (1, NBM). <bold>Northumberland Co.</bold>, Priceville, 27.VII.1972, N. Carter, window trap (1, AFC). <bold>Queens Co.</bold>, Cranberry Lake P.N.A. (Protected Natural Area), <named-content xmlns:xlink="http://www.w3.org/1999/xlink" content-type="dwc:verbatimCoordinates" xlink:type="simple">46.1125°N, 65.6075°W</named-content>, 14–19.VIII.2009, R. Webster &amp; M.-A. Giguère, old red oak forest, Lindgren funnel trap (1, AFC); same locality data and forest type, 7–13.VII.2011, 13–20.VII.2011, 20.VII–4.VIII.2011, 4–18.VIII.2011, 18–31.VIII.2011, M. Roy &amp; V. Webster, Lindgren funnel traps in forest canopy (12, AFC, NBM, RWC); Grand Lake Meadows P.N.A., <named-content xmlns:xlink="http://www.w3.org/1999/xlink" content-type="dwc:verbatimCoordinates" xlink:type="simple">45.8227°N, 66.1209°W</named-content>, 29.VI-12.VII.2010, R. Webster, C. MacKay, M. Laity, &amp; R. Johns, old silver maple forest with green ash and seasonally flooded marsh, Lindgren funnel trap (1, RWC). <bold>Sunbury Co.</bold>, Acadia Research Forest, <named-content xmlns:xlink="http://www.w3.org/1999/xlink" content-type="dwc:verbatimCoordinates" xlink:type="simple">45.9866°N, 66.3841°W</named-content>, 13–21.VII.2009, 21–29.VII.2009, R. Webster &amp; M.-A. Giguère, red spruce forest with red maple and balsam fir, Lindgren funnel traps (2, RWC). <bold>York Co.</bold>, Charters Settlement, <named-content xmlns:xlink="http://www.w3.org/1999/xlink" content-type="dwc:verbatimCoordinates" xlink:type="simple">45.8430°N, 66.7275°W</named-content>, 11.VII.2005, R. P. Webster, regenerating mixed forest, beating foliage (1, RWC); 15 km W of Tracy off Rt. 645, <named-content xmlns:xlink="http://www.w3.org/1999/xlink" content-type="dwc:verbatimCoordinates" xlink:type="simple">45.6848°N, 66.8821°W</named-content>, 14–20.VII.2009, 20–29.VII.2009, R. Webster &amp; M.-A. Giguère, old red pine forest, Lindgren funnel traps (2, AFC, RWC); same locality and habitat data but 30.VI–13.VII.2009, R. Webster, K. Burgess, &amp; C. Hughes, Lindgren funnel traps (3, AFC, RWC).<!--PageBreak--></p><fig id="F2" position="float" orientation="portrait"><label>Map 2.</label><caption><p>Collection localities in New Brunswick, Canada of <italic><tp:taxon-name>Hylis terminalis</tp:taxon-name></italic>.</p></caption><graphic xmlns:xlink="http://www.w3.org/1999/xlink" xlink:href="ZooKeys-179-077-g002.jpg" position="float" orientation="portrait" xlink:type="simple"/></fig></tp:treatment-sec><tp:treatment-sec sec-type="Collection and habitat data"><title>Collection and habitat data.</title><p><italic><tp:taxon-name>Hylis terminalis</tp:taxon-name></italic> has been reared from <italic><tp:taxon-name>Carya</tp:taxon-name></italic> (<xref ref-type="bibr" rid="B6">Horn 1886</xref>) and a moist, decayed American beech log (<xref ref-type="bibr" rid="B7">Knull 1946</xref>). This specieswas found in various forest types in New Brunswick. These included a mature hardwood forest with beech, sugar maple, and ash, an old red oak (<italic><tp:taxon-name>Quercus rubra</tp:taxon-name></italic> L.) forest, an old silver maple (<italic><tp:taxon-name>Acer saccharinum</tp:taxon-name></italic> L.) forest with green ash (<italic><tp:taxon-name>Fraxinus pennsylvanica</tp:taxon-name></italic> Marsh), a red spruce (<italic><tp:taxon-name>Picea rubens</tp:taxon-name></italic> Sarg.) forest with red maple (<italic><tp:taxon-name>Acer rubrum</tp:taxon-name></italic> L.) and balsam fir (<italic><tp:taxon-name>Abies balsamea</tp:taxon-name></italic> (L.) Mill.), an old-growth eastern white cedar (<italic><tp:taxon-name>Thuja occidentalis</tp:taxon-name></italic> L.) forest, and an old red pine (<italic><tp:taxon-name>Pinus resinosa</tp:taxon-name></italic> Ait.) forest. Most adults were captured in Lindgren funnel traps. One individual was collected by beating foliage in a regenerating mixed forest, and another was caught in a window trap. Adults were captured during July and August.</p></tp:treatment-sec><tp:treatment-sec sec-type="Distribution"><title>Distribution in Canada and Alaska.</title><p>MB, ON, QC, <bold>NB</bold>, PE, NS (<xref ref-type="bibr" rid="B3">Bousquet 1991</xref>; <xref ref-type="bibr" rid="B13">Muona 2000</xref>; <xref ref-type="bibr" rid="B11">Majka 2007</xref>). Records from western Canada (BC, AB, SK) reported in <xref ref-type="bibr" rid="B3">Bousquet (1991)</xref> are in error according to <xref ref-type="bibr" rid="B13">Muona (2000)</xref>.</p></tp:treatment-sec><ref-list><ref id="B6"><mixed-citation xmlns:xlink="http://www.w3.org/1999/xlink" xlink:type="simple"><person-group><name name-style="western"><surname>Horn</surname><given-names>GH</given-names></name></person-group> (<year>1886</year>)<article-title> A monograph of the species of the subfamilies Eucneminae, Cerophytinae and Perothopinae inhabiting the United States.</article-title><source>Transactions of the American Entomological Society </source><volume>20</volume>: <fpage>5</fpage>-<lpage>58</lpage>.</mixed-citation></ref><ref id="B7"><mixed-citation xmlns:xlink="http://www.w3.org/1999/xlink" xlink:type="simple"><person-group><name name-style="western"><surname>Knull</surname><given-names>JM</given-names></name></person-group> (<year>1946</year>)<article-title> A new species of <italic>Dirhagus</italic> with notes on other Eucnemidae (Coleoptera).</article-title><source>Annals of the Entomological Society of America </source><volume>39</volume>: <fpage>246</fpage>-<lpage>247</lpage>.</mixed-citation></ref><ref id="B3"><mixed-citation xmlns:xlink="http://www.w3.org/1999/xlink" xlink:type="simple"><person-group><name name-style="western"><surname>Bousquet</surname><given-names>Y</given-names></name></person-group> (<year>1991</year>)<source> Family Eucnemidae: false click beetles. [pp. 186–188] In: Bousquet Y (Ed) Checklist of Beetles of Canada and Alaska. Agriculture Canada, Ottawa, Ontario, Publication 1861/E, 430 pp.</source></mixed-citation></ref><ref id="B13"><mixed-citation xmlns:xlink="http://www.w3.org/1999/xlink" xlink:type="simple"><person-group><name name-style="western"><surname>Muona</surname><given-names>J</given-names></name></person-group> (<year>2000</year>)<article-title> Revision of the Nearctic Eucnemidae.</article-title><source>Acta Zoologica Fennica </source><volume>212</volume>: <fpage>1</fpage>-<lpage>106</lpage>.</mixed-citation></ref><ref id="B11"><mixed-citation xmlns:xlink="http://www.w3.org/1999/xlink" xlink:type="simple"><person-group><name name-style="western"><surname>Majka</surname><given-names>CG</given-names></name></person-group> (<year>2007</year>)<article-title> The Eucnemidae (Coleoptera) of the Maritime provinces of Canada: new records, observations on composition and zoogeography, and comments on the rarity of saproxylic beetles.</article-title><source>Zootaxa </source><volume>1636</volume>: <fpage>33</fpage>-<lpage>46</lpage>.</mixed-citation></ref></ref-list></tp:taxon-treatment>
