# Supplementary material for: New Coleoptera records from New Brunswick, Canada: Eucnemidae
Source: Zookeys. 2012 Apr 4;(179):77–91. doi: 10.3897/zookeys.179.2492 (PMC3337054; doi:10.3897/zookeys.179.2492)
Supplement: XML Treatment for Microrhagus triangularis [file zookeys.179.2492-treatment4.xml]

<!DOCTYPE tp:taxon-treatment
  PUBLIC "-//TaxonX//DTD Taxonomic Treatment Publishing DTD v0 20100105//EN" "tax-treatment-NSO.dtd">
<tp:taxon-treatment xmlns:tp="http://www.plazi.org/taxpub"><tp:treatment-meta><mixed-citation publication-type="journal"><person-group><name><surname>Webster</surname><given-names>Reginald P.</given-names></name><name><surname>Sweeney</surname><given-names>Jon D.</given-names></name><name><surname>DeMerchant</surname><given-names>Ian</given-names></name></person-group><article-title>New Coleoptera records from New Brunswick, Canada: Eucnemidae</article-title><source>Zookeys</source><day>4</day><month>4</month><year>2012</year><volume>2012</volume><issue>179</issue><fpage>77</fpage><lpage>91</lpage><pub-id pub-id-type="doi">10.3897/zookeys.179.2492</pub-id></mixed-citation></tp:treatment-meta><tp:nomenclature><tp:taxon-name>
                            <tp:taxon-name-part taxon-name-part-type="genus">Microrhagus</tp:taxon-name-part>
                            <tp:taxon-name-part taxon-name-part-type="species">triangularis</tp:taxon-name-part>
                        <object-id xmlns:xlink="http://www.w3.org/1999/xlink" xlink:type="simple">http://species-id.net/wiki/Microrhagus_triangularis</object-id>
								</tp:taxon-name><tp:taxon-authority>(Say, 1823)</tp:taxon-authority><xref ref-type="fig" rid="F4">Map 4</xref></tp:nomenclature><tp:treatment-sec sec-type="Material examined"><title>Material examined.</title><p><bold>New Brunswick, Carleton Co.</bold>, Jackson Falls, Bell Forest, <named-content xmlns:xlink="http://www.w3.org/1999/xlink" content-type="dwc:verbatimCoordinates" xlink:type="simple">46.2200°N, 67.7231°W</named-content>, 28.VII–6.VIII.2008, R. P. Webster, mature hardwood forest, Lindgren funnel traps (2, RWC). <bold>Charlotte Co.</bold>, 10 km NW of New River Beach, <named-content xmlns:xlink="http://www.w3.org/1999/xlink" content-type="dwc:verbatimCoordinates" xlink:type="simple">45.2110°N, 66.6170°W</named-content>, 29.VI–16.VII.2010, R. Webster &amp; C. MacKay, old growth eastern white cedar forest, Lindgren funnel trap (1, AFC). <bold>York Co.</bold>, Charters Settlement, <named-content xmlns:xlink="http://www.w3.org/1999/xlink" content-type="dwc:verbatimCoordinates" xlink:type="simple">45.8430°N, 66.7275°W</named-content>, 20.VII.2008, R. P. Webster, regenerating mixed forest, beating foliage (1, RWC); 15 km W of Tracy off Rt. 645, <named-content xmlns:xlink="http://www.w3.org/1999/xlink" content-type="dwc:verbatimCoordinates" xlink:type="simple">45.6848°N, 66.8821°W</named-content>, 30.VI–13.VII.2010, 12–27.VII.2010, R. Webster &amp; C. MacKay, old red pine forest, Lindgren funnel traps (3, AFC).</p><fig id="F4" position="float" orientation="portrait"><label>Map 4.</label><caption><p>Collection localities in New Brunswick, Canada of <italic><tp:taxon-name>Microrhagus triangularis</tp:taxon-name></italic>.</p></caption><graphic xmlns:xlink="http://www.w3.org/1999/xlink" xlink:href="ZooKeys-179-077-g004.jpg" position="float" orientation="portrait" xlink:type="simple"/></fig></tp:treatment-sec><tp:treatment-sec sec-type="Collection and habitat data"><title>Collection and habitat data.</title><p>Adults of <italic><tp:taxon-name>Microrhagus triangularis</tp:taxon-name></italic> were reported from <italic><tp:taxon-name>Cornus</tp:taxon-name></italic> logs, otherwise little is known about the biology and habitat requirements of this species (<xref ref-type="bibr" rid="B13">Muona 2000</xref>). <xref ref-type="bibr" rid="B9">Levesque and Levesque (1993)</xref> collected two specimens in Québec at the boundary between a raspberry plantation and a white pine woodland. In New Brunswick, adults of this common species were found in a mature hardwood forest with beech, sugar maple, and ash, an old red oak forest, an old-growth eastern white cedar forest, and an old red pine forest. Most adults were captured in Lindgren funnel traps. One individual was collected by beating foliage in a regenerating mixed forest. Adults were collected during July and August.</p></tp:treatment-sec><tp:treatment-sec sec-type="Distribution"><title>Distribution in Canada and Alaska.</title><p>ON, QC, <bold>NB</bold>, NS (<xref ref-type="bibr" rid="B3">Bousquet 1991</xref>; <xref ref-type="bibr" rid="B11">Majka 2007</xref>).</p></tp:treatment-sec><ref-list><ref id="B13"><mixed-citation xmlns:xlink="http://www.w3.org/1999/xlink" xlink:type="simple"><person-group><name name-style="western"><surname>Muona</surname><given-names>J</given-names></name></person-group> (<year>2000</year>)<article-title> Revision of the Nearctic Eucnemidae.</article-title><source>Acta Zoologica Fennica </source><volume>212</volume>: <fpage>1</fpage>-<lpage>106</lpage>.</mixed-citation></ref><ref id="B9"><mixed-citation xmlns:xlink="http://www.w3.org/1999/xlink" xlink:type="simple"><person-group><name name-style="western"><surname>Levesque</surname><given-names>C</given-names></name><name name-style="western"><surname>Levesque</surname><given-names>G-Y</given-names></name></person-group> (<year>1993</year>)<article-title> Abundance and seasonal activity of Elateroidea (Coleoptera) in a raspberry plantation and adjacent sites in southern Quebec, Canada.</article-title><source>The Coleopterists Bulletin </source><volume>47</volume>: <fpage>269</fpage>-<lpage>277</lpage>.</mixed-citation></ref><ref id="B3"><mixed-citation xmlns:xlink="http://www.w3.org/1999/xlink" xlink:type="simple"><person-group><name name-style="western"><surname>Bousquet</surname><given-names>Y</given-names></name></person-group> (<year>1991</year>)<source> Family Eucnemidae: false click beetles. [pp. 186–188] In: Bousquet Y (Ed) Checklist of Beetles of Canada and Alaska. Agriculture Canada, Ottawa, Ontario, Publication 1861/E, 430 pp.</source></mixed-citation></ref><ref id="B11"><mixed-citation xmlns:xlink="http://www.w3.org/1999/xlink" xlink:type="simple"><person-group><name name-style="western"><surname>Majka</surname><given-names>CG</given-names></name></person-group> (<year>2007</year>)<article-title> The Eucnemidae (Coleoptera) of the Maritime provinces of Canada: new records, observations on composition and zoogeography, and comments on the rarity of saproxylic beetles.</article-title><source>Zootaxa </source><volume>1636</volume>: <fpage>33</fpage>-<lpage>46</lpage>.</mixed-citation></ref></ref-list></tp:taxon-treatment>
