# Supplementary material for: New Coleoptera records from New Brunswick, Canada: Eucnemidae
Source: Zookeys. 2012 Apr 4;(179):77–91. doi: 10.3897/zookeys.179.2492 (PMC3337054; doi:10.3897/zookeys.179.2492)
Supplement: XML Treatment for Entomophthalmus rufiolus [file zookeys.179.2492-treatment5.xml]

<!DOCTYPE tp:taxon-treatment
  PUBLIC "-//TaxonX//DTD Taxonomic Treatment Publishing DTD v0 20100105//EN" "tax-treatment-NSO.dtd">
<tp:taxon-treatment xmlns:tp="http://www.plazi.org/taxpub"><tp:treatment-meta><mixed-citation publication-type="journal"><person-group><name><surname>Webster</surname><given-names>Reginald P.</given-names></name><name><surname>Sweeney</surname><given-names>Jon D.</given-names></name><name><surname>DeMerchant</surname><given-names>Ian</given-names></name></person-group><article-title>New Coleoptera records from New Brunswick, Canada: Eucnemidae</article-title><source>Zookeys</source><day>4</day><month>4</month><year>2012</year><volume>2012</volume><issue>179</issue><fpage>77</fpage><lpage>91</lpage><pub-id pub-id-type="doi">10.3897/zookeys.179.2492</pub-id></mixed-citation></tp:treatment-meta><tp:nomenclature><tp:taxon-name>
                            <tp:taxon-name-part taxon-name-part-type="genus">Entomophthalmus</tp:taxon-name-part>
                            <tp:taxon-name-part taxon-name-part-type="species">rufiolus</tp:taxon-name-part>
                        <object-id xmlns:xlink="http://www.w3.org/1999/xlink" xlink:type="simple">http://species-id.net/wiki/Entomophthalmus_rufiolus</object-id>
								</tp:taxon-name><tp:taxon-authority>(LeConte, 1866)**</tp:taxon-authority><xref ref-type="fig" rid="F5">Map 5</xref></tp:nomenclature><tp:treatment-sec sec-type="Material examined"><title>Material examined.</title><p><bold>New Brunswick, Queens Co.</bold>, Grand Lake Meadows P.N.A., <named-content xmlns:xlink="http://www.w3.org/1999/xlink" content-type="dwc:verbatimCoordinates" xlink:type="simple">45.8227°N, 66.1209°W</named-content>, 5–19.VII.2011, 19.VII–5.VIII.2011, M. Roy &amp; V. We<!--PageBreak-->bster, old silver maple forest and seasonally flooded marsh, Lindgren funnel traps (2, RWC). <bold>Sunbury Co.</bold>, Burton, near Sunpoke Lake, <named-content xmlns:xlink="http://www.w3.org/1999/xlink" content-type="dwc:verbatimCoordinates" xlink:type="simple">45.7658°N, 66.5546°W</named-content> , 24.VII–1.VIII.2008, R. P. Webster, oak forest with scattered white pine, Lindgren funnel trap (1, RWC); Acadia Research Forest, <named-content xmlns:xlink="http://www.w3.org/1999/xlink" content-type="dwc:verbatimCoordinates" xlink:type="simple">45.9866°N, 66.3841°W</named-content>, 8–13.VII.2009, R. Webster &amp; M.-A. Giguère, red spruce forest with red maple and balsam fir, Lindgren funnel trap (1, RWC).</p><fig id="F5" position="float" orientation="portrait"><label>Map 5.</label><caption><p>Collection localities in New Brunswick, Canada of <italic><tp:taxon-name>Entomophthalmus rufiolus</tp:taxon-name></italic>.</p></caption><graphic xmlns:xlink="http://www.w3.org/1999/xlink" xlink:href="ZooKeys-179-077-g005.jpg" position="float" orientation="portrait" xlink:type="simple"/></fig></tp:treatment-sec><tp:treatment-sec sec-type="Collection and habitat data"><title>Collection and habitat data.</title><p><italic><tp:taxon-name>Entomophthalmus rufiolus</tp:taxon-name></italic> has been collected from hickory (<italic><tp:taxon-name>Carya</tp:taxon-name></italic> sp.), at black-light traps, window traps, and a Coleman lantern light trap (<xref ref-type="bibr" rid="B13">Muona 2000</xref>). In New Brunswick, this species was collected in Lindgren funnel traps in an old red oak forest with scattered white pine, in an old silver maple swamp, and in a red spruce forest with red maple and balsam fir. Adults were captured during July and August.</p></tp:treatment-sec><tp:treatment-sec sec-type="Distribution"><title>Distribution in Canada and Alaska.</title><p>ON, QC, <bold>NB</bold> (<xref ref-type="bibr" rid="B3">Bousquet 1991</xref>).</p></tp:treatment-sec><ref-list><ref id="B13"><mixed-citation xmlns:xlink="http://www.w3.org/1999/xlink" xlink:type="simple"><person-group><name name-style="western"><surname>Muona</surname><given-names>J</given-names></name></person-group> (<year>2000</year>)<article-title> Revision of the Nearctic Eucnemidae.</article-title><source>Acta Zoologica Fennica </source><volume>212</volume>: <fpage>1</fpage>-<lpage>106</lpage>.</mixed-citation></ref><ref id="B3"><mixed-citation xmlns:xlink="http://www.w3.org/1999/xlink" xlink:type="simple"><person-group><name name-style="western"><surname>Bousquet</surname><given-names>Y</given-names></name></person-group> (<year>1991</year>)<source> Family Eucnemidae: false click beetles. [pp. 186–188] In: Bousquet Y (Ed) Checklist of Beetles of Canada and Alaska. Agriculture Canada, Ottawa, Ontario, Publication 1861/E, 430 pp.</source></mixed-citation></ref></ref-list></tp:taxon-treatment>
