# Supplementary material for: New Coleoptera records from New Brunswick, Canada: Eucnemidae
Source: Zookeys. 2012 Apr 4;(179):77–91. doi: 10.3897/zookeys.179.2492 (PMC3337054; doi:10.3897/zookeys.179.2492)
Supplement: XML Treatment for Onichodon canadensis [file zookeys.179.2492-treatment7.xml]

<!DOCTYPE tp:taxon-treatment
  PUBLIC "-//TaxonX//DTD Taxonomic Treatment Publishing DTD v0 20100105//EN" "tax-treatment-NSO.dtd">
<tp:taxon-treatment xmlns:tp="http://www.plazi.org/taxpub"><tp:treatment-meta><mixed-citation publication-type="journal"><person-group><name><surname>Webster</surname><given-names>Reginald P.</given-names></name><name><surname>Sweeney</surname><given-names>Jon D.</given-names></name><name><surname>DeMerchant</surname><given-names>Ian</given-names></name></person-group><article-title>New Coleoptera records from New Brunswick, Canada: Eucnemidae</article-title><source>Zookeys</source><day>4</day><month>4</month><year>2012</year><volume>2012</volume><issue>179</issue><fpage>77</fpage><lpage>91</lpage><pub-id pub-id-type="doi">10.3897/zookeys.179.2492</pub-id></mixed-citation></tp:treatment-meta><tp:nomenclature><tp:taxon-name>
                            <tp:taxon-name-part taxon-name-part-type="genus">Onichodon</tp:taxon-name-part>
                            <tp:taxon-name-part taxon-name-part-type="species">canadensis</tp:taxon-name-part>
                        <object-id xmlns:xlink="http://www.w3.org/1999/xlink" xlink:type="simple">http://species-id.net/wiki/Onichodon_canadensis</object-id>
								</tp:taxon-name><tp:taxon-authority>(Brown, 1940)</tp:taxon-authority><xref ref-type="fig" rid="F8">Map 7</xref></tp:nomenclature><tp:treatment-sec sec-type="Material examined"><title>Material examined. </title><p><bold>Additional New Brunswick records. Carleton Co.</bold>, Jackson Falls, Bell Forest, <named-content xmlns:xlink="http://www.w3.org/1999/xlink" content-type="dwc:verbatimCoordinates" xlink:type="simple">46.2200°N, 67.7231°W</named-content>, 19–28.VII.2008, R. P. Webster, mature hardwood forest, Lindgren funnel trap (1, RWC). <bold>Charlotte Co.</bold>, 10 km NW of New River Beach, <named-content xmlns:xlink="http://www.w3.org/1999/xlink" content-type="dwc:verbatimCoordinates" xlink:type="simple">45.2110°N, 66.6170°W</named-content>, 29.VI–16.VII.2010, 16–26.VII.2010, <!--PageBreak-->R. Webster &amp; C. MacKay, old growth eastern white cedar forest, Lindgren funnel traps (2, AFC). <bold>Northumberland Co.</bold>, Priceville, 19.VII.1972, N. Carter, window trap (1 AFC). <bold>Queens Co.</bold>, Grand Lake near Scotchtown, <named-content xmlns:xlink="http://www.w3.org/1999/xlink" content-type="dwc:verbatimCoordinates" xlink:type="simple">45.8762°N, 66.1816°W</named-content>, 9.VII.2006, R. P. Webster, (red) oak and maple forest, m.v. light (1, RWC); Grand Lake Meadows P.N.A., <named-content xmlns:xlink="http://www.w3.org/1999/xlink" content-type="dwc:verbatimCoordinates" xlink:type="simple">45.8227°N, 66.1209°W</named-content>, 5–19.VII.2011, 19.VII–5.VIII.2011,<!--PageBreak--> 5–17.VIII.2011, M. Roy &amp; V. Webster, old silver maple forest and seasonally flooded marsh, Lindgren funnel traps (6, NBM, RWC); Cranberry Lake P.N.A., <named-content xmlns:xlink="http://www.w3.org/1999/xlink" content-type="dwc:verbatimCoordinates" xlink:type="simple">46.1125°N, 65.6075°W</named-content>, 20.VII–4.VIII.2011, 4–18.VIII.2011, M. Roy &amp; V. Webster, Lindgren funnel traps in forest canopy (2, NBM, RWC). <bold>Sunbury Co.</bold>, Acadia Research Forest, <named-content xmlns:xlink="http://www.w3.org/1999/xlink" content-type="dwc:verbatimCoordinates" xlink:type="simple">45.9866°N, 66.3841°W</named-content>, 21–29.VII.2009, R. Webster &amp; M.-A. Giguère, red spruce forest with red maple and balsam fir, Lindgren funnel traps (2, AFC, RWC). <bold>York Co.</bold>, 15 km W of Tracy off Rt. 645, <named-content xmlns:xlink="http://www.w3.org/1999/xlink" content-type="dwc:verbatimCoordinates" xlink:type="simple">45.6848°N, 66.8821°W</named-content>, 20–29.VII.2009, 4–11.VIII.2010, R. Webster &amp; M.-A. Giguère, old red pine forest, Lindgren funnel traps (3, AFC, RWC); same locality and habitat data but 30.VI-13.VII.2010, 13–27.VII.2010, 27.VII-10.VIII.2010, R. Webster, C. MacKay, &amp; K. Burgess, Lindgren funnel traps (most in forest canopy) (19, AFC, NBM, RWC); 14 km WSW of Tracy, S of Rt. 645, <named-content xmlns:xlink="http://www.w3.org/1999/xlink" content-type="dwc:verbatimCoordinates" xlink:type="simple">45.6741°N, 66.8661°W</named-content>, 30.VI-13.VII.2010, R. Webster &amp; C. MacKay, old mixed forest with red and white spruce, red and white pine, balsam fir, eastern white cedar, red maple, and <italic><tp:taxon-name>Populus</tp:taxon-name></italic> sp., Lindgren funnel traps (3, AFC).</p><fig id="F8" position="float" orientation="portrait"><label>Map 7.</label><caption><p>Collection localities in New Brunswick, Canada of <italic><tp:taxon-name>Onichodon canadensis</tp:taxon-name></italic>.</p></caption><graphic xmlns:xlink="http://www.w3.org/1999/xlink" xlink:href="ZooKeys-179-077-g008.jpg" position="float" orientation="portrait" xlink:type="simple"/></fig></tp:treatment-sec><tp:treatment-sec sec-type="Collection and habitat data"><title>Collection and habitat data.</title><p><italic><tp:taxon-name>Onichodon canadensis</tp:taxon-name></italic> has been reared from decayed yellow birch (<italic><tp:taxon-name>Betula alleghaniensis</tp:taxon-name></italic> Britt.), collected at black lights, and found on red spruce and <italic><tp:taxon-name>Fagus</tp:taxon-name></italic> sp. (<xref ref-type="bibr" rid="B13">Muona 2000</xref>). This species was found in various forest types in New Brunswick. These included a mature hardwood forest with beech, an old red oak and maple forest, an old red oak forest, an old silver maple swamp, an old mixed forest with red and white spruce (<italic><tp:taxon-name>Picea glauca</tp:taxon-name></italic> (Moench) Voss), red and white pine, balsam fir, eastern white cedar, red maple, and <italic><tp:taxon-name>Populus</tp:taxon-name></italic> sp., a red spruce forest with red maple and balsam fir, and an old-growth eastern white cedar forest. Most adults were captured in Lindgren funnel traps. One individual was collected at black-light trap, another in a window trap. Adults were captured during July and August.</p></tp:treatment-sec><tp:treatment-sec sec-type="Distribution"><title>Distribution in Canada and Alaska.</title><p>ON, QC, NB, PE, NS (<xref ref-type="bibr" rid="B3">Bousquet 1991</xref>; <xref ref-type="bibr" rid="B11">Majka 2007</xref>). <xref ref-type="bibr" rid="B3">Bousquet (1991)</xref> reported this species for New Brunswick, but no supporting voucher specimen was found in the CNC or other collections examined by <xref ref-type="bibr" rid="B11">Majka (2007)</xref>. However, a specimen in the NBM collected by W. McIntosh in Saint John on 6 August 1900 was located, establishing this species as a member of the New Brunswick fauna (<xref ref-type="bibr" rid="B11">Majka 2007</xref>). The above records provide the first recent records of this species from the province.</p></tp:treatment-sec><ref-list><ref id="B13"><mixed-citation xmlns:xlink="http://www.w3.org/1999/xlink" xlink:type="simple"><person-group><name name-style="western"><surname>Muona</surname><given-names>J</given-names></name></person-group> (<year>2000</year>)<article-title> Revision of the Nearctic Eucnemidae.</article-title><source>Acta Zoologica Fennica </source><volume>212</volume>: <fpage>1</fpage>-<lpage>106</lpage>.</mixed-citation></ref><ref id="B3"><mixed-citation xmlns:xlink="http://www.w3.org/1999/xlink" xlink:type="simple"><person-group><name name-style="western"><surname>Bousquet</surname><given-names>Y</given-names></name></person-group> (<year>1991</year>)<source> Family Eucnemidae: false click beetles. [pp. 186–188] In: Bousquet Y (Ed) Checklist of Beetles of Canada and Alaska. Agriculture Canada, Ottawa, Ontario, Publication 1861/E, 430 pp.</source></mixed-citation></ref><ref id="B11"><mixed-citation xmlns:xlink="http://www.w3.org/1999/xlink" xlink:type="simple"><person-group><name name-style="western"><surname>Majka</surname><given-names>CG</given-names></name></person-group> (<year>2007</year>)<article-title> The Eucnemidae (Coleoptera) of the Maritime provinces of Canada: new records, observations on composition and zoogeography, and comments on the rarity of saproxylic beetles.</article-title><source>Zootaxa </source><volume>1636</volume>: <fpage>33</fpage>-<lpage>46</lpage>.</mixed-citation></ref></ref-list></tp:taxon-treatment>
