# Supplementary material for: New Coleoptera records from New Brunswick, Canada: Eucnemidae
Source: Zookeys. 2012 Apr 4;(179):77–91. doi: 10.3897/zookeys.179.2492 (PMC3337054; doi:10.3897/zookeys.179.2492)
Supplement: XML Treatment for Nematodes penetrans [file zookeys.179.2492-treatment11.xml]

<!DOCTYPE tp:taxon-treatment
  PUBLIC "-//TaxonX//DTD Taxonomic Treatment Publishing DTD v0 20100105//EN" "tax-treatment-NSO.dtd">
<tp:taxon-treatment xmlns:tp="http://www.plazi.org/taxpub"><tp:treatment-meta><mixed-citation publication-type="journal"><person-group><name><surname>Webster</surname><given-names>Reginald P.</given-names></name><name><surname>Sweeney</surname><given-names>Jon D.</given-names></name><name><surname>DeMerchant</surname><given-names>Ian</given-names></name></person-group><article-title>New Coleoptera records from New Brunswick, Canada: Eucnemidae</article-title><source>Zookeys</source><day>4</day><month>4</month><year>2012</year><volume>2012</volume><issue>179</issue><fpage>77</fpage><lpage>91</lpage><pub-id pub-id-type="doi">10.3897/zookeys.179.2492</pub-id></mixed-citation></tp:treatment-meta><tp:nomenclature><tp:taxon-name>
                            <tp:taxon-name-part taxon-name-part-type="genus">Nematodes</tp:taxon-name-part>
                            <tp:taxon-name-part taxon-name-part-type="species">penetrans</tp:taxon-name-part>
                        <object-id xmlns:xlink="http://www.w3.org/1999/xlink" xlink:type="simple">http://species-id.net/wiki/Nematodes_penetrans</object-id>
								</tp:taxon-name><tp:taxon-authority>(LeConte, 1852)</tp:taxon-authority><xref ref-type="fig" rid="F11">Map 11</xref></tp:nomenclature><tp:treatment-sec sec-type="Material examined"><title>Material examined.</title><p><bold>New Brunswick, Queens Co.</bold>, Grand Lake Meadows P.N.A., <named-content xmlns:xlink="http://www.w3.org/1999/xlink" content-type="dwc:verbatimCoordinates" xlink:type="simple">45.8227°N, 66.1209°W</named-content>, 29.VI-12.VII.2010, R. Webster, C. MacKay, M. Laity, &amp; R. Johns, old silver maple forest with green ash and seasonally flooded marsh, Lindgren funnel trap (1, RWC); same locality data and forest type, 19.VII–5.VIII.2011, 5–17.VIII.2011, M. Roy &amp; V. Webster, Lindgren funnel traps in forest canopy (5, AFC, NBM, RWC); Cranberry Lake P.N.A, <named-content xmlns:xlink="http://www.w3.org/1999/xlink" content-type="dwc:verbatimCoordinates" xlink:type="simple">46.1125°N, 65.6075°W</named-content>, M. Roy &amp; V. Webster, 13–20.VII.2011, 20.VII–4.VIII.2011, 4–18.VIII.2011, old red oak forest, Lindgren funnel traps in forest canopy (22, AFC, NBM, RWC).</p><fig id="F11" position="float" orientation="portrait"><label>Map 11.</label><caption><p>Collection localities in New Brunswick, Canada of <italic><tp:taxon-name>Nematodes penetrans</tp:taxon-name></italic>.</p></caption><graphic xmlns:xlink="http://www.w3.org/1999/xlink" xlink:href="ZooKeys-179-077-g011.jpg" position="float" orientation="portrait" xlink:type="simple"/></fig></tp:treatment-sec><tp:treatment-sec sec-type="Collection and habitat data"><title>Collection and habitat data.</title><p><italic><tp:taxon-name>Nematodes penetrans</tp:taxon-name></italic> was reared from American beech <bold>(</bold><xref ref-type="bibr" rid="B8">Knull 1947</xref>) and from dead standing <italic><tp:taxon-name>Acer</tp:taxon-name></italic>, <italic><tp:taxon-name>Fagus</tp:taxon-name></italic>, and <italic><tp:taxon-name>Ulmus</tp:taxon-name></italic> spp. (<xref ref-type="bibr" rid="B5">Dury 1904</xref>). In New Brunswick, this species was captured during July and August in Lindgren funnel traps in an old silver maple forest with green ash and an old red oak forest. All but one individual were captured in traps deployed in the forest canopy.</p></tp:treatment-sec><tp:treatment-sec sec-type="Distribution"><title>Distribution in Canada and Alaska.</title><p>ON, QC, <bold>NB</bold>, NS (<xref ref-type="bibr" rid="B3">Bousquet 1991</xref>;  <xref ref-type="bibr" rid="B11">Majka 2007</xref>).</p></tp:treatment-sec><ref-list><ref id="B8"><mixed-citation xmlns:xlink="http://www.w3.org/1999/xlink" xlink:type="simple"><person-group><name name-style="western"><surname>Knull</surname><given-names>JM</given-names></name></person-group> (<year>1947</year>)<article-title> New Elateridae with notes on Eucnemidae.</article-title><source>Entomological News </source><volume>58</volume>: <fpage>177</fpage>-<lpage>181</lpage>.</mixed-citation></ref><ref id="B5"><mixed-citation xmlns:xlink="http://www.w3.org/1999/xlink" xlink:type="simple"><person-group><name name-style="western"><surname>Dury</surname><given-names>C</given-names></name></person-group> (<year>1904</year>)<article-title> Notes on Coleoptera.</article-title><source>Entomological News </source><volume>15</volume>: <fpage>52</fpage>-<lpage>53</lpage>.</mixed-citation></ref><ref id="B3"><mixed-citation xmlns:xlink="http://www.w3.org/1999/xlink" xlink:type="simple"><person-group><name name-style="western"><surname>Bousquet</surname><given-names>Y</given-names></name></person-group> (<year>1991</year>)<source> Family Eucnemidae: false click beetles. [pp. 186–188] In: Bousquet Y (Ed) Checklist of Beetles of Canada and Alaska. Agriculture Canada, Ottawa, Ontario, Publication 1861/E, 430 pp.</source></mixed-citation></ref><ref id="B11"><mixed-citation xmlns:xlink="http://www.w3.org/1999/xlink" xlink:type="simple"><person-group><name name-style="western"><surname>Majka</surname><given-names>CG</given-names></name></person-group> (<year>2007</year>)<article-title> The Eucnemidae (Coleoptera) of the Maritime provinces of Canada: new records, observations on composition and zoogeography, and comments on the rarity of saproxylic beetles.</article-title><source>Zootaxa </source><volume>1636</volume>: <fpage>33</fpage>-<lpage>46</lpage>.</mixed-citation></ref></ref-list></tp:taxon-treatment>
